# Supplementary material for: Insurance acceptance and cash pay rates for psychotherapy in the US
Source: Health Aff Sch. 2024 Sep 9;2(9):qxae110. doi: 10.1093/haschl/qxae110 (PMC11412241; doi:10.1093/haschl/qxae110)
Supplement: qxae110_Supplementary_Data [file qxae110_supplementary_data.zip]

Archive with 2 entries (2 files):
- 20240605_Appendix.docx
- ICMJE coi_disclosure.docx
